# Supplementary material for: The Mitochondria-to-Cytosol H2O2 Gradient Is Caused by Peroxiredoxin-Dependent Cytosolic Scavenging
Source: Antioxidants (Basel). 2021 May 6;10(5):731. doi: 10.3390/antiox10050731 (PMC8148214; doi:10.3390/antiox10050731)
Supplement: Supplementary file 1 [file antioxidants-10-00731-s001.zip]

Archive with 1 entries (1 files):
- antioxidants-1179592-supplementary.pdf
